# Supplementary material for: Protein–Protein Interfaces: A Graph Neural Network Approach
Source: Int J Mol Sci. 2024 May 28;25(11):5870. doi: 10.3390/ijms25115870 (PMC11173158; doi:10.3390/ijms25115870)
Supplement: Supplementary file 1 [file ijms-25-05870-s001.zip]

Archive with 1 entries (1 files):
- ijms-2988191-supplementary.pdf
